# Supplementary material for: Bridging the gap: A new species of arboreal Abronia (Squamata: Anguidae) from the Northern Highlands of Chiapas, Mexico
Source: PLoS One. 2024 Jan 3;19(1):e0295230. doi: 10.1371/journal.pone.0295230 (PMC10763973; doi:10.1371/journal.pone.0295230)
Supplement: S2 Appendix — (XLSX) [file pone.0295230.s002.xlsx]

## Sheet: Sheet1
Species	Institutional Code/Catalog Number*	Field Collector Code/Catalog Number	Locality	GenBank Accession Number
Abronia antauges	MZFC-HE 29310	UOGV 2715	Mexico: Veracruz: Municipio de Alpatlahuac, La Manzanita	SAMN38052256
A. bogerti	MZFC-HE 30037	AGC 925	Mexico: Oaxaca: Municipio de San Miguel Chimalapa, SW slope of Cerro Baúl, 2.3 airline km due S of the summit	SAMN15524279
A. chiszari	LACM PC 2016–2017	ALID no number	Mexico: Veracruz: Los Tuxtlas	SAMN15524283
A. cuchumatanus	MVZ 143479	Paul Elias 1387	Guatemala: Huehuetenango: km 311 on Huehuetenango-Barillas road, at stream below Captzin	SAMN15524317
A. cuetzpali	UTA R-61670	JAC 31345	Mexico: Oaxaca: 5.4 km E of Santa Catarina Juquila, Sierra de Miahuatlán, Sierra Madre del Sur	SAMN15524285
A. cunemica sp. nov.	MZFC-HE 36544	AGC 1428	Mexico: Chiapas: Municipio de Coapilla, Northern Highlands, vicinity of Coapilla	SAMN38052257
A. cunemica sp. nov.	MZFC-HE 36545	AGC 1429	Mexico: Chiapas: Municipio de Coapilla, Northern Highlands, vicinity of Coapilla	SAMN38052258
A. deppii	MZFC-HE pending	ISZ SnF	Mexico: Morelos: Huitzilac	SAMN15524286
A. fimbriata	AMNH 141948	JAC 17733	Guatemala: Alta Verapaz: San Pedro Carchá, near Chirrucbiquim, 2.0 km NNE (airline) of Cáquipec	SAMN15524288
A. fuscolabialis	MZFC-HE 26562	ANMO 2300	Mexico: Oaxaca: Municipio de Totontepec Villa de Morelos, 2.5 km W of Totontepec	SAMN15524290
A. gadovii levigata	MZFC-HE pending	ISZ 591	Mexico: Oaxaca: La Nevería, 4 km S San Pablo Cuatro Venados	SAMN15524319
A. graminea	MZFC-HE pending	ISZ 738	Mexico: Veracruz: Municipio de Acultzingo, Puerto del Aire	SAMN15524291
A. graminea	MVZ 191068	–	Mexico: Veracruz: Acajete, forest W of La Joya	SAMN15524293
A. juarezi	EBUAP 1782	JSA 206	Mexico: Oaxaca: Santa María Pápalo, delante de la desviación hacia Peña Verde	SAMN15524320
A. lythrochila	UTA R-12137	JAC 9365	Mexico: Chiapas: Municipio de Amatenango del Valle, 12.1 km ESE of Teopisca, Tulanca	SAMN15524297
A. martindelcampoi	MZFC-HE 16687	SD 635	Mexico: Guerrero: Municipio de Leonardo Bravo, 3.4 km S Carrizal del Bravo	SAMN15524302
A. matudai	UTA R-40662	MEA 396	Guatemala: San Marcos: Municipio de Esquipulas Palo Gordo, Aldea La Fraternidad, Finca La Esperanza	SAMN15524303
A. mixteca	MZFC-HE pending	LCM no number	Mexico: Oaxaca	SAMN15524304
A. monticola	SMF 92505	GK 2436	Costa Rica: Heredia: Los Ángeles de Paso Llano, Volcán Barva	SAMN15524321
A. moreletii	UTA R-42014	ENS 8346	Guatemala: Quezaltenango: N of Volcán Zunil	SAMN15524326
A. morenica	MZFC-HE 33486	AGC 1317	Mexico: Chiapas: Municipio de Villa Corzo, ca. 3 km S of the peak of Cerro Tres Picos	SAMN38052259
A. morenica	MZFC-HE 33487	AGC 1318	Mexico: Chiapas: Municipio de Tonalá, ca. 1 km NW of the peak of Cerro Bola on an interior slope of the Sierra Madre de Chiapas	SAMN38052260
A. morenica	MZFC-HE 33490	AGC 1321	Mexico: Chiapas: Municipio de Villa Corzo, ca. 1 km NE of the peak of Cerro Bola on an interior slope of the Sierra Madre de Chiapas	SAMN38052261
A. oaxacae	MZFC-HE pending	UOGV 1749	Mexico: Oaxaca: Sierra de Juárez, desviación a Santiago Comaltepec	SAMN15524305
A. ochoterenai	–	Grun 2	Mexico: Chiapas: Municipio de Las Margaritas, Santiago Guelatao	SAMN15524306
A. ornelasi	UTA R-12499	JAC 9273	Mexico: Chiapas: Municipio de Cintalapa, Colonia Rodulfo Figueroa, 19 km NW Rizo de Oro	SAMN38052262
A. smithi	MZFC-HE 28234	GP 1179	Mexico: Chiapas: Municipio de Mapastepec, Reserva El Triunfo, campamento de la CONANP	SAMN15524308
A. sp. “Laguna Bélgica”	MZFC-HE pending	RLR no number	Mexico: Chiapas: Municipio de Ocozocoautla de Espinosa, Parque Educativo Laguna Bélgica, km 17.5 on Ocozocoautla–Apic Pac highway No. 63	SAMN15524310
A. vasconcelosii	UTA R-35035	JAC 17976	Guatemala: Sacatepéquez: Cerro Alux (W of Guatemala City)	SAMN15524315
A. viridiflava	MZFC-HE 24444	RVT 84	Mexico: Oaxaca: Santa María Yavesía	SAMN15524331
A. zongolica	MZFC-HE 35663	LOR 148	Mexico: Veracruz: Municipio de Mixtla de Altamirano, Ayahuatulco, Sierra de Zongolica	SAMN18754172
Barisia imbricata	MZFC-HE 11082	EPR 1069	Mexico: San Luis Potosí: 2 km W Álvarez	SAMN15524333
Elgaria kingii	MZFC-HE pending	ANMO 4163	Mexico: Sonora: Yecora	SAMN38052263
Gerrhonotus liocephalus	MZFC-HE 16988	JAC 23140	Mexico: Oaxaca: Carretera Santa María Guienagati – Santiago Lachiguiri	SAMN38052264
G. mccoyi	MZFC-HE 29648	UOGV 1438	Mexico: Coahuila: Municipio de Cuatro Ciénegas de Carranza, Poza Churince	SAMN38052265
* = American Museum of Natural History (AMNH); Escuela de Biología, Benemérita Universidad Autónoma de Puebla (EBUAP); Natural History Museum of Los Angeles County photographic collection (LACM PC); Museo de Zoología “Alfonso L. Herrera,” Facultad de Ciencias, Universidad Nacional Autónoma de México (MZFC-HE); Museum of Vertebrate Zoology, University of California, Berkeley (MVZ); Senckenberg For…
